# Supplementary material for: Photopolymerization of Limonene Dioxide and Vegetable Oils as Biobased 3D-Printing Stereolithographic Formulation
Source: Polymers (Basel). 2024 Apr 2;16(7):965. doi: 10.3390/polym16070965 (PMC11013986; doi:10.3390/polym16070965)
Supplement: Supplementary file 1 [file polymers-16-00965-s001.zip]

Archive with 1 entries (1 files):
- polymers-2900825-supplementary.pdf
